# Supplementary material for: In Vitro Cell Proliferation and Migration Properties of Oral Mucosal Fibroblasts: A Comparative Study on the Effects of Cord Blood- and Peripheral Blood-Platelet Lysate
Source: Int J Mol Sci. 2023 Mar 17;24(6):5775. doi: 10.3390/ijms24065775 (PMC10058190; doi:10.3390/ijms24065775)
Supplement: Supplementary file 1 [file ijms-24-05775-s001.zip]

Archive with 1 entries (1 files):
- ijms-2217087-supplementary.pdf
